# Supplementary material for: Catalyst-Free Assembly of δ-Lactam-Based Hydrazide–Hydrazone Compounds from 3-Arylglutaconic Anhydrides and Aldazines
Source: Int J Mol Sci. 2025 Sep 10;26(18):8834. doi: 10.3390/ijms26188834 (PMC12469989; doi:10.3390/ijms26188834)
Supplement: Supplementary file 1 [file ijms-26-08834-s001.zip]

Archive with 1 entries (1 files):
- ijms-3806528-supplementary.pdf
